# Supplementary material for: Risk Factors for Treatment Failure of Drug-Susceptible Pulmonary Tuberculosis in Lithuania over 22 Years
Source: Medicina (Kaunas). 2025 Oct 8;61(10):1805. doi: 10.3390/medicina61101805 (PMC12566320; doi:10.3390/medicina61101805)
Supplement: Supplementary file 1 [file medicina-61-01805-s001.zip]

Archive with 1 entries (1 files):
- medicina-3801755-supplementary.pdf
